# Supplementary material for: Neutrophil extracellular traposis in cancer patients with acute ischemic stroke
Source: PLoS One. 2025 Jun 27;20(6):e0326654. doi: 10.1371/journal.pone.0326654 (PMC12204522; doi:10.1371/journal.pone.0326654)
Supplement: S1 — (XLSX) [file pone.0326654.s001.xlsx]

## Sheet: Fig1
cfDNA (ng/ml)	cancer-stroke	cancer control	healthy control		nucleosome (optical density)	cancer-stroke	cancer control	healthy control
	39	6.8	4.6			1.31	0.3	0.14
	24.5	13.8	4.3			0.49	0.39	0.26
	26.1	4.4	7.4			1.1	0.12	0.32
	8.4	3.5	3.8			0.48	0.19	0.11
	37.1	4.1	5.6			0.2	0.14	0.08
	14.4	22.9	5.8			1.07	0.76	0.24
	6.4	14.6	4.2			0.46	0.61	0.11
	14.8	19.7	4.6			0.2	0.35	0.08
	186.4	11	5.1			0.26	0.06	0.08
	21.7	24.6	5.7			0.46	0.64	0.07
	9.8	8	6.9			2.45	0.19	0.07
	13	6.5	8.3			0.32	0.15	0.09
	9.4	32.5	9			0.27	0.44	0.08
	230.4	9.8	4.4			1.86	0.33	0.05
	10.1	12.1	9			0.31	0.25	0.14
	21.2	6.6	10.3			1.175	0.18	0.24
	15.1	7.6	9.4			3.05	0.19	0.18
	9.2	9	7.7			1.74	0.11	0.11
	7.5	4.2	7.8			1.73	0.11	0.11
	52	10.5	9.4			0.67	0.13	0.15
	9.4	5.5	5.8			0.77	0.1	0.12
	224	6.6	6.8			0.18	0.1	0.16
	199.2	5.9	8.2			0.64	0.06	0.24
	66	6.6	8.3			1.72	0.05	0.3
	52.4	10.1	9			1.1	0.16	0.28
	18.2	8.5	7.4			1.12	0.28	0.22
	5	6	3.7			0.36	0.04	0.07
	20	15.8	7.1			1.24	0.32	0.38
	41.6	4	4.6			0.36	0.1	0.12
	32.3	7.4	5.4			0.2	0.24	0.17
	18	6	7.4			0.86	0.17	0.07
	30.1	10.5	4.3			2.72	0.21	0.07
	5.5	9.7	7.3			0.4	0.27	0.26
	12.1	12	8.5			1.09	0.44	0.31
	16.6	5.4	5.8			0.57	0.12	0.13
	24.7	15.9	3.6			0.34	0.4	0.12
	16.5	17.3	4.8			0.6	0.33	0.12
	11.7	6.6	6.4			0.29	0.22	0.07
	21.1	9.4	5.6			0.72	0.35	0.14
	5.4	22.2	3			0.7	0.55	0.08
	17.7	3.5	5.1				0.07	0.07
	83.6	8.2	7.2				0.27	0.07
	9.5	7.5	7.3				0.18	0.13
	25.6	5.9	9.9				0.22	0.07
	14.3	6.7	4.6				0.1	0.03
	11.6	13.6	8.3				0.49	0.11
	20.5	20.8	4.6				0.36	0.14
	5.3	6.5	9.4				0.15	0.1
	20.2	11.8	3.5				0.35	0.07
	19.1	20	6				0.36	0.09
		11	10.6				0.21	0.15
		7.5	8.3				0.26	0.09
		15.3	5.4				0.59	0.11
		15.4	3.3				0.41	0.09
		22.8	2.8				0.54	0.06
		8.1	6.6				0.17	0.13
			4.5					0.07
			3.4					0.19
			4.6					0.07
			3.8					0.05

## Sheet: Fig2
d-dimer	cfDNA		d-dimer	nucleosome		cfDNA	nucleosome
1.35	39		3.5	1.31		24.5	0.49
6.21	24.5		6.21	0.49		26.1	0.48
3.94	26.1		11.79	1.1		8.4	0.2
3.21	8.4		3.94	0.48		37.1	1.07
6.35	37.1		3.21	0.2		14.4	0.46
2.17	14.4		6.35	1.07		6.4	0.2
5.2	6.4		2.17	0.46		9.8	0.26
3.38	14.8		5.2	0.2		13	0.46
2.97	186.4		0.9	0.26		9.2	0.32
6.09	21.7		0.38	0.46		7.5	0.27
0.9	9.8		20	2.45		52	1.86
0.38	13		1.36	0.32		9.4	0.31
3.06	9.4		3.46	0.27		224	1.175
14.22	230.4		20	1.86		199.2	3.05
2.1	10.1		3.62	0.31		66	1.74
20	21.2		20	1.175		52.4	1.73
5.5	15.1		20	3.05		18.2	0.77
1.36	9.2		3.64	1.74		5	0.18
3.46	7.5		12.46	1.73		20	0.64
20	52		6.96	0.67		41.6	1.72
3.62	9.4		20	0.77		32.3	1.1
20	224		0.34	0.18		30.1	1.12
20	199.2		15.66	0.64		16.6	0.36
3.64	66		4.63	1.72		24.7	1.24
12.46	52.4		20	1.1		11.7	0.36
20	18.2		20	1.12		5.4	0.2
0.34	5		6.98	0.36		17.7	0.86
15.66	20		6.29	1.24		83.6	2.72
4.63	41.6		4.75	0.36		9.5	0.4
20	32.3		2.11	0.2		25.6	1.09
3.27	18		2.23	0.86		14.3	0.57
20	30.1		1.31	2.72		11.6	0.34
0.57	5.5		1.69	0.4		20.5	0.6
3.17	12.1		20	1.09		5.3	0.29
6.98	16.6		0.69	0.57		20.2	0.72
6.29	24.7		20	0.34		19.1	0.7
1.55	16.5		20	0.6
4.75	11.7		3.09	0.29
3.76	21.1		20	0.72
2.11	5.4		4.54	0.7
2.23	17.7
1.31	83.6
1.69	9.5
20	25.6
0.69	14.3
20	11.6
20	20.5
3.09	5.3
20	20.2
4.54	19.1

## Sheet: Fig3
cfDNA (ng/ml)	ESUS	CSM		nucleosome (optical density)	ESUS	CSM
	39	8.4			1.31	0.2
	24.5	6.4			0.49	0.2
	26.1	9.8			1.1	0.26
	37.1	13			0.48	0.46
	14.4	9.4			1.07	1.86
	14.8	15.1			0.46	0.18
	186.4	52			2.45	0.2
	21.7	5			0.32	0.57
	230.4	5.5			0.27	0.29
	10.1	5.4			0.31	0.7
	21.2	14.3			1.175
	9.2	5.3			3.05
	7.5	19.1			1.74
	9.4				1.73
	224				0.67
	199.2				0.77
	66				0.64
	52.4				1.72
	18.2				1.1
	20				1.12
	41.6				0.36
	32.3				1.24
	18				0.36
	30.1				0.86
	12.1				2.72
	16.6				0.4
	24.7				1.09
	16.5				0.34
	11.7				0.6
	21.1				0.72
	17.7
	83.6
	9.5
	25.6
	11.6
	20.5
	20.2

## Sheet: Fig4
d-dimer	cfDNA		d-dimer	nucleosome		cfDNA	nucleosome
1.35	39		3.5	1.31		24.5	0.49
6.21	24.5		6.21	0.49		26.1	0.48
3.94	26.1		11.79	1.1		37.1	1.07
6.35	37.1		3.94	0.48		14.4	0.46
2.17	14.4		6.35	1.07		9.2	0.32
3.38	14.8		2.17	0.46		7.5	0.27
2.97	186.4		2	0.34		9.4	0.31
6.09	21.7		20	2.45		224	1.175
14.22	230.4		1.36	0.32		199.2	3.05
2.1	10.1		3.46	0.27		66	1.74
20	21.2		3.62	0.31		52.4	1.73
1.36	9.2		20	1.175		18.2	0.77
3.46	7.5		20	3.05		20	0.64
3.62	9.4		3.64	1.74		41.6	1.72
20	224		12.46	1.73		32.3	1.1
20	199.2		6.96	0.67		30.1	1.12
3.64	66		20	0.77		16.6	0.36
12.46	52.4		15.66	0.64		24.7	1.24
20	18.2		4.63	1.72		11.7	0.36
15.66	20		20	1.1		17.7	0.86
4.63	41.6		20	1.12		83.6	2.72
20	32.3		6.98	0.36		9.5	0.4
3.27	18		2	0.6		25.6	1.09
20	30.1		6.29	1.24		11.6	0.34
3.17	12.1		4.75	0.36		20.5	0.6
6.98	16.6		2.23	0.86		20.2	0.72
6.29	24.7		1.31	2.72
1.55	16.5		1.69	0.4
4.75	11.7		20	1.09
3.76	21.1		20	0.72
2.23	17.7
1.31	83.6
1.69	9.5
20	25.6
20	11.6
20	20.5
20	20.2
